# Supplementary material for: Effect of the Particle Size and Layer Thickness of GNP Fillers on the Dielectric Properties and Actuated Strain of GNP–PDMS Composites
Source: Polymers (Basel). 2022 Sep 13;14(18):3824. doi: 10.3390/polym14183824 (PMC9502295; doi:10.3390/polym14183824)
Supplement: Supplementary file 1 [file polymers-14-03824-s001.zip]

Archive with 1 entries (1 files):
- polymers-1859471-supplementary.pdf
